# Supplementary material for: Dual pH- and Temperature-Responsive Performance and Cytotoxicity of N-Isopropylacrylamide and Acrylic Acid Functionalized Bimodal Mesoporous Silicas with Core–Shell Structure and Fluorescent Feature for Hela Cell
Source: Pharmaceutics. 2025 Feb 6;17(2):206. doi: 10.3390/pharmaceutics17020206 (PMC11859581; doi:10.3390/pharmaceutics17020206)
Supplement: Supplementary file 1 [file pharmaceutics-17-00206-s001.zip]

Archive with 1 entries (1 files):
- pharmaceutics-3382674-supplementary.pdf
